# Supplementary material for: SOD1 Is an Integral Yet Insufficient Oxidizer of Hydrogen Sulfide in Trisomy 21 B Lymphocytes and Can Be Augmented by a Pleiotropic Carbon Nanozyme
Source: Antioxidants (Basel). 2024 Nov 7;13(11):1361. doi: 10.3390/antiox13111361 (PMC11591310; doi:10.3390/antiox13111361)
Supplement: Supplementary file 1 [file antioxidants-13-01361-s001.zip]

Archive with 1 entries (1 files):
- antioxidants-3277451-supplementary.pdf
